# Supplementary material for: Comparison of the Biological Behavior and Topographical Surface Assessment of a Minimally Invasive Dental Implant and a Standard Implant: An In Vitro Study
Source: Materials (Basel). 2022 Oct 27;15(21):7540. doi: 10.3390/ma15217540 (PMC9655689; doi:10.3390/ma15217540)
Supplement: Supplementary file 1 [file materials-15-07540-s001.zip]

Archive with 1 entries (1 files):
- materials-1909795-supplementary.pdf
